# Supplementary material for: Neuraxial opioids as analgesia in labour, caesarean section and hysterectomy: A questionnaire survey in Sweden
Source: F1000Res. 2017 Mar 28;6:133. Originally published 2017 Feb 13. [Version 2] doi: 10.12688/f1000research.10705.2 (PMC5381617; doi:10.12688/f1000research.10705.2)
Supplement: Raw data for IT and EDA opioid survey [file f1000research-6-12146-s0000.tgz]

Archive with 1 entries (1 files):
- 699997ca-8e7c-4002-a066-c7f7185941b0_Dataset_1_English.xlsx
