# Supplementary material for: Neuraxial opioids as analgesia in labour, caesarean section and hysterectomy: A questionnaire survey in Sweden
Source: F1000Res. 2017 Mar 28;6:133. Originally published 2017 Feb 13. [Version 2] doi: 10.12688/f1000research.10705.2 (PMC5381617; doi:10.12688/f1000research.10705.2)
Supplement: Raw data for IT and EDA opioid survey [file f1000research-6-12146-s0000.tgz › 699997ca-8e7c-4002-a066-c7f7185941b0_Dataset_1_English.xlsx]

## Sheet: Blad1
Hospital	IT MORPHINE obst Surg Y =1	N Sectio -IT mo	IT MORPHINE Gyn. Surg	EDA MORPHINE Obst Surg	Section EDA MO	EDA MORPHINE Gyn Surg	GuideLine IT MO obst surg	Guideliens EDA MO obst surg	Guidelines IT MO gyn surg	Guidelines EDA MO gyn surg	Why not Opioid	No Opioid due to risk for resp depr		No because of other side effects	Missilean	No of Pat IT MO 2013	No Pat EDA MO 2013	IT MO SECTIO 1=all, 2= No if asfyxia, 3 = elective	No of IT MO SECTION 2013	DOSE IT MO SECTION microg	dose IT fentanyl SECTION microg	dose IT sufentanil SECTION microg	EDA MO SECTIO 1=all, 2= No if asfyxia, 3 = other	No of EDA MO SECTION 2013	DOSE EDA MO SECTION mg	dose EDA fentanyl SECTION microg	dose EDA sufentanil SECTION microg	IT MO labour		No of hysterectmies 2013	IT MO till 1=abd hyst 2=vag hyst 3=scopi hyst	EDA MO till 1=abd hyst 2=vag hyst 3=scopi hyst	No of IT MO hyst 2013	DOSE IT MO HYST 2013 microg	IT/EDA mo other proc	Guidelines IT /EDA MO postop monitoring 1= yes	Monitoring IT MO section postop hours	Monitoringg IT MO section ward hours	Monitoring IT MO section delivery ward	Monitoring EDA MO section PACU h	Monitoring EDA MO section delivery unit	Monitoring EDA MO section ward hours	Hysterectomi postop hours	hysterectomi ward hours	Resp depression 0=no
Sweden
1	1	1825	1	1	1825	1	1	1	1	1						1350	150	1	1100	100	10 (15)		1	150	2		10 (20)	0	sufenta	300	1,2,3,		300	100	sphincter	1	0-1 - 0-4	0-1 - 0-3	4 -12	0 -1 (4)	2 - 4	4 -12	0-2(6)	2(6)-12	0
2	1																	1		100	10(15)		1		2		10 (20)							100
3	1	1704	1	0		0	1	0	1	0						1100	0	3	930	100	5-10	0	0	0	0			0	sufenta	309	1	0	170	200	0	0			(0-12)					(0-12)	0
4	1	1632	1	1	1632	0	1	1	1	0						1961	60	1	1785	100	10		3	50	2	50-100	0	0		250	1,2,		176	200	perineorafier	1	2		10	2		10	6-10	6-12	0
5	0	606	0	0		0	0	0	0	0					skall starta vid sectio	2	0	0	3	0	20	0	0	0	0	0	10	0		145	0	0	0	0	0	0	00	0	0	0	0	0	0	0
6	1	1100	1	0		0	1	0	1	0						?	0	1	?	100	12.5	0	0	0	0	100	0	0		200	1,3,	0	200	200	övriga bukingrepp	1	0-?	0	?-12	0	0	0	8	9-12	0
7	1	878	1	1	878	0	1	1	1	0						0	50	2	0	100	12.5	0	1	0	2	0	10	0		70	1	0	50	200		1	0--3	0	4-12	0-3	0	4-12	0-6	7-12	0
8	1	667	0	1	667	0	1	1	0	0					skall bli, ej blivit av inom gyn	600	200	1	600	100	10	0	1	200	2	0	10	0		0	0	0	0	0	0	1	0-2	0-2	3-12	0-2	0-2	3-12	0	0	0
9	0		0	0		0	0	0	0	0		1	739			0	143	0	0	0	0	5	0	0	0	0	10	0			0	0	0	0	0	1	0	0	0	0	0	0	0	0	0	sufenta i EDA pump
10	0		0	0		0	0	0	0	0		1	449			0	0	0	0	0	0	2.5	0	0	0	0	10	0		135	0	0	0	0	0	1	0	0	0	0	0	0	0	0	0
11	1	321	1	1	321	0	1	1	1	0								1		100	10	0	3		2	50-100	0	0				0		200		1	2	0	3-12	0-2	0	3-12			0
12	1	454	1	1	454	0	1	1	1	0						549	56	1	348	100	0	0	1	56	2	0	0	0		283	1,2,3	0	201	100	0	1	0	0-2	3-12	0	0-2	3-12	0-2	2-12	0
13	0		0	0		0	0	0	0	0						0	0	0	0	0	0	2.5	0	0	0	0	10	0		233	0	0	0	0	0	(tidigare 12 tim)									0
14	1	358	0	1	358	0	1	1	1	1						100	200	1	50	100	0	0	1	50	4	0	0	0		90	0	0	0	0		1	3	0 - 3	3-12	0-3			0-4	5-12	0
15	0		0	0		0	0	0	0	0		1	440			0	0	0	0	0	10	0	0	0	0	0	10-20	0		175	0	0	0	0	0	0									0
16	1	492	1	0		0	1	1	1	1						470	75	1	350	100-125	10	0	0	0	0	50-100	0	0		200	1,2,	0	120	100	0	1	2-3	0	2-12	0	0	0	0-3	4-12	0
17	1	206	1	0		0	1	0	1	0						100	0	1	100	100	10	0	0	0	0	50-100	0	0		200	1,2,	0	100	200	robotkir malign	1	0	4 varierar	8 varierar	0	0	0	0-?	? -12	0
18
19
20	1	493	1	0		0	1	0	1	0						350	0	3	250	100	10	0	0	0	0	0	0	0	sufenta	100	1,2,	0	100	125	andra gyn lap	1	0	0	12	0	0	0	3	4-12	0
21	1	332	1	1	332	1	1	1	1	1						205	3	1	183	100	0	2.5	1	3	2	0	1	5?		98	studie	0	22	200	0	1	0-12	0-12		0-12	0-12		0-4	5-12	0
22	0		1	0		0	0	0	1	0						122	0	0	0	0		5	0	0	0	0	10	0		67	1,2,3,	0	56	120	SOE,laptomi, LAVH	1							0-8	9-12	0
23	1	309	0	0		0	1	0	0	0						0		3	0	120	10 (15)	0	0	0	0	0	10	0		141	0	0	0	0	0	1	0	0	0 - över natt				0	0	0
24	0		0	0		0	0	0	0	0	1					0	0	0	0	0	10-15	0	0	0	0	50	0	0	sufentanil 7,5	71	0	0	0	0	0	1	0	0-6		0	0-6				0
25
26
27
28	1	316	1	1	316	1	1	1	1	1						691	43	1	273	100	10	0	1	38	2	0	0		sufenta 10	145	1,2,3,	0	145	140	ca - EDA mo	1	0	0-12	0		0-12	0	4		0
29	0		0	0		0	0	0	0	0		1	336			0	0	0	0	0	0	5	0	0	0	0	5-10	0		65	0	0	0	0	0	0
30
31
32
33	1	194	0	1	194	0	1	1	0	0		1	194			155	33	1	150	100	12.5	0	1	30	2	100	0	0		87	0	0	2		2	1	0-3	0	4-12	0-3	0	4-12	12	0	0
34	0		1	0		0	1	0	1	0		1	192			64	0	1	0	125	15(20)	0	0	0	0	100	0	0		64	1,2,		64	120	0	1	0	0	24				0-2	2-24	0
35	0		1	0		0	0	1	0	0	1					40		0	0	0	0	5-10	0	0	0	100	0	0		40			30	200	0	1							0-?	?-12	0
36
37	1	157	1	0		0	1	0	1							140	0	3	75	100	15-20	0	0	0	0	0	0	0		65	1,2,3,	0	65	100	0	1	0-6	6-12	0						0
38	1	162	1	1	162	1	1	1	1	1						150	3	1			0	5	1	74		0	5 - 10	0		150	1,2,		150	125	all abd gyn kir	1		0-6			6		0-4	5-12	0
39	1	111	1	1	111	0	1	1	1	0						150	5	1	110	100	0	2.5	1	5	1	0	0	0		50	1	0	40	200	0	1		0-6			0-6		0	0-12	0
40
41	0		0	0		0	0	0	0	0		1	123	1		0	0	0	0	0	15	0	0	0	0	50-100	0	0			0	0	0	0	0	1
42
43
44
45
46	1	25	1	1	25	1	1	1	1	1						20	31	0	0	0	10-15	0	0	0	0	0	25-50	0		25	1,2,	0	20	80	0	1	12	0	0	6	0	0	12	0	0
47
Uppgift saknas
