# Supplementary material for: Neuraxial opioids as analgesia in labour, caesarean section and hysterectomy: A questionnaire survey in Sweden
Source: F1000Res. 2017 Mar 28;6:133. Originally published 2017 Feb 13. [Version 2] doi: 10.12688/f1000research.10705.2 (PMC5381617; doi:10.12688/f1000research.10705.2)
Supplement: Supplementary file 2 [file f1000research-6-12146-s0001.tgz]

Archive with 1 entries (1 files):
- a4fdce07-6bdc-495b-90c5-74ed2712abb1.docx
